# Supplementary material for: Profiles of prognostic alternative splicing signature in hepatocellular carcinoma
Source: Cancer Med. 2020 Jan 24;9(6):2171–80. doi: 10.1002/cam4.2875 (PMC7064038; doi:10.1002/cam4.2875)
Supplement: Supplementary file 2 [file CAM4-9-2171-s002.xlsx]

## Sheet: Mutlicox_AUC_Validation
Time	AUC(75%Sample)	AUC(80%Sample)	AUC(85%Sample)
1	0.996	0.995994	0.992314
2	0.996529	0.920336	0.929015
3	0.997445	0.991906	0.994969
4	0.997639	0.992916	0.993583
5	0.995803	0.977087	0.994319
6	0.984694	0.99234	0.993941
7	0.989872	0.992722	0.959272
8	0.995417	0.995954	0.973884
9	0.996022	0.995472	0.997059
10	0.912823	0.995957	0.940056
11	0.978091	0.968667	0.997505
12	0.997089	0.995698	0.995325
13	0.970466	0.989738	0.995576
14	0.985197	0.994676	0.985707
15	0.99577	0.995824	0.991188
16	0.95018	0.99305	0.992192
17	0.995896	0.995347	0.994928
18	0.989317	0.986581	0.949369
19	0.926943	0.948747	0.995577
20	0.997124	0.995282	0.996308
21	0.994068	0.997219	0.991092
22	0.994728	0.985574	0.979657
23	0.996606	0.995637	0.996516
24	0.996782	0.994412	0.973769
25	0.982848	0.995739	0.993811
26	0.996141	0.953634	0.95272
27	0.995121	0.989368	0.994537
28	0.991736	0.988999	0.99519
29	0.972596	0.994171	0.995168
30	0.990877	0.968685	0.994824
31	0.987817	0.984789	0.941451
32	0.994533	0.995796	0.99533
33	0.995915	0.979759	0.99311
34	0.996475	0.985428	0.99607
35	0.993879	0.939484	0.994768
36	0.994494	0.993803	0.994919
37	0.996514	0.99677	0.996493
38	0.973542	0.968339	0.99335
39	0.988829	0.992337	0.99493
40	0.996521	0.970992	0.987879
41	0.995103	0.993376	0.957362
42	0.944818	0.996627	0.951904
43	0.98015	0.996405	0.993914
44	0.997049	0.984958	0.992394
45	0.991367	0.993203	0.983585
46	0.96106	0.99572	0.984085
47	0.967525	0.944634	0.964446
48	0.996083	0.996342	0.993249
49	0.995007	0.965001	0.992573
50	0.995497	0.997754	0.989073
51	0.995461	0.987226	0.993438
52	0.943661	0.952644	0.997407
53	0.993559	0.992042	0.97632
54	0.908896	0.993303	0.994755
55	0.996724	0.993879	0.996884
56	0.992593	0.996327	0.975875
57	0.993163	0.985926	0.989787
58	0.993553	0.996237	0.996379
59	0.991676	0.991109	0.991985
60	0.996551	0.964312	0.996552
61	0.994655	0.993343	0.996599
62	0.996983	0.99459	0.996846
63	0.991746	0.995881	0.991716
64	0.994145	0.987788	0.995467
65	0.917503	0.985829	0.991158
66	0.933697	0.995719	0.996752
67	0.949517	0.980367	0.974639
68	0.966685	0.995004	0.997461
69	0.995975	0.971325	0.996145
70	0.994577	0.995905	0.966819
71	0.991185	0.992017	0.987714
72	0.997376	0.992254	0.996021
73	0.994338	0.994974	0.993674
74	0.98133	0.975589	0.994192
75	0.994808	0.995772	0.954577
76	0.995461	0.997032	0.994182
77	0.977378	0.993089	0.994679
78	0.997016	0.990915	0.993997
79	0.990354	0.937261	0.995461
80	0.984025	0.996434	0.995104
81	0.995649	0.992362	0.966766
82	0.992156	0.993286	0.976066
83	0.996583	0.97357	0.984228
84	0.991902	0.991702	0.993463
85	0.918034	0.98937	0.995679
86	0.981477	0.995615	0.991922
87	0.974326	0.97377	0.995912
88	0.986182	0.994117	0.988586
89	0.995896	0.995232	0.997056
90	0.995103	0.996482	0.995264
91	0.991447	0.99288	0.967145
92	0.984082	0.953188	0.99525
93	0.971896	0.99598	0.99481
94	0.991202	0.990428	0.935207
95	0.993265	0.994658	0.956826
96	0.993428	0.996724	0.996673
97	0.996537	0.994198	0.989537
98	0.990922	0.963778	0.990448
99	0.957722	0.99716	0.986654
100	0.985377	0.994658	0.99404
101	0.947284	0.926928	0.993254
102	0.996154	0.996484	0.995086
103	0.991088	0.995345	0.993515
104	0.986334	0.997183	0.996595
105	0.985727	0.994779	0.973999
106	0.996221	0.991173	0.991082
107	0.991605	0.996909	0.987962
108	0.99426	0.994803	0.956907
109	0.994738	0.976209	0.992215
110	0.951769	0.983486	0.995461
111	0.995697	0.997142	0.993079
112	0.993295	0.99659	0.994286
113	0.99479	0.99259	0.995819
114	0.99682	0.994921	0.989751
115	0.993791	0.995394	0.971584
116	0.987764	0.996698	0.982591
117	0.995767	0.994437	0.992053
118	0.996664	0.996678	0.995383
119	0.996845	0.98763	0.986751
120	0.971506	0.995717	0.985207
121	0.994872	0.996368	0.972566
122	0.940926	0.995525	0.972815
123	0.996823	0.97967	0.989921
124	0.994949	0.974138	0.984453
125	0.995412	0.995331	0.993719
126	0.993322	0.989859	0.956165
127	0.989092	0.994111	0.933339
128	0.996797	0.991366	0.989541
129	0.984833	0.964848	0.93944
130	0.981539	0.989444	0.987757
131	0.997184	0.990761	0.994246
132	0.995578	0.958748	0.983401
133	0.995814	0.99585	0.997409
134	0.989786	0.970898	0.995825
135	0.99429	0.93442	0.992461
136	0.994962	0.915132	0.994151
137	0.99162	0.993113	0.996104
138	0.995455	0.994077	0.985701
139	0.982792	0.992299	0.98845
140	0.995941	0.950121	0.993849
141	0.992728	0.997115	0.992068
142	0.99304	0.985974	0.982363
143	0.995876	0.996245	0.991954
144	0.995162	0.987146	0.994573
145	0.948036	0.993941	0.993685
146	0.995004	0.994193	0.994399
147	0.996609	0.996713	0.996012
148	0.950178	0.99085	0.933908
149	0.977792	0.99207	0.992151
150	0.976255	0.990324	0.95101
151	0.951994	0.962474	0.968587
152	0.996125	0.9941	0.996124
153	0.995689	0.996593	0.991566
154	0.99558	0.99189	0.975947
155	0.99332	0.993775	0.988228
156	0.996241	0.993091	0.98383
157	0.985765	0.996713	0.984992
158	0.996633	0.994443	0.986986
159	0.995685	0.994281	0.990735
160	0.996406	0.995912	0.995723
161	0.991207	0.996543	0.984502
162	0.994359	0.983816	0.974388
163	0.995072	0.994689	0.995444
164	0.984836	0.958245	0.994124
165	0.97193	0.922289	0.950077
166	0.972944	0.994159	0.991134
167	0.989478	0.950053	0.99597
168	0.956325	0.945149	0.98625
169	0.995618	0.994046	0.996717
170	0.995646	0.972003	0.993694
171	0.982214	0.994006	0.995224
172	0.995408	0.990987	0.994803
173	0.988373	0.993099	0.995489
174	0.956392	0.991222	0.992011
175	0.997104	0.995103	0.991217
176	0.948492	0.960463	0.991339
177	0.997627	0.995825	0.931065
178	0.996516	0.995201	0.995464
179	0.992482	0.995286	0.992568
180	0.993011	0.983921	0.995299
181	0.996404	0.994346	0.967067
182	0.996643	0.996551	0.945209
183	0.990734	0.996168	0.996652
184	0.979105	0.937124	0.98922
185	0.980333	0.995087	0.996137
186	0.968389	0.988981	0.990584
187	0.987939	0.973594	0.995893
188	0.993479	0.996173	0.994412
189	0.994978	0.9946	0.996396
190	0.994175	0.923	0.991728
191	0.965555	0.973382	0.994588
192	0.995239	0.938785	0.995588
193	0.995464	0.98347	0.995286
194	0.99478	0.932837	0.994262
195	0.994999	0.996849	0.970082
196	0.996834	0.982825	0.983113
197	0.996071	0.99254	0.995212
198	0.997545	0.996953	0.985493
199	0.943058	0.932427	0.997003
200	0.995296	0.996404	0.932916
201	0.993334	0.991102	0.992922
202	0.993419	0.993294	0.953874
203	0.992868	0.996588	0.972365
204	0.996	0.964775	0.994227
205	0.984671	0.985461	0.996138
206	0.990667	0.995632	0.995497
207	0.993381	0.962288	0.992283
208	0.995863	0.983865	0.983434
209	0.961398	0.989241	0.98878
210	0.992086	0.995139	0.957954
211	0.978791	0.995937	0.995992
212	0.926191	0.995994	0.928278
213	0.994104	0.992403	0.988545
214	0.997773	0.992326	0.977962
215	0.997268	0.995879	0.995364
216	0.996334	0.996187	0.995735
217	0.996567	0.996282	0.991412
218	0.994859	0.994421	0.985056
219	0.996052	0.995338	0.996548
220	0.996005	0.994139	0.995814
221	0.993333	0.996504	0.985718
222	0.996756	0.966944	0.948408
223	0.979647	0.982717	0.994731
224	0.9964	0.990661	0.996347
225	0.996645	0.995854	0.995026
226	0.974771	0.992174	0.994576
227	0.995365	0.995963	0.991987
228	0.951737	0.994198	0.973181
229	0.991142	0.991406	0.994809
230	0.994129	0.976403	0.996828
231	0.990939	0.993997	0.99446
232	0.978575	0.943721	0.990237
233	0.963184	0.993308	0.93492
234	0.997493	0.996363	0.995515
235	0.997257	0.984759	0.967327
236	0.956283	0.986523	0.996264
237	0.958369	0.966433	0.956794
238	0.982129	0.996201	0.988453
239	0.996455	0.996593	0.99554
240	0.993918	0.979365	0.955642
241	0.997651	0.994953	0.991553
242	0.96747	0.99468	0.997293
243	0.996876	0.99213	0.997234
244	0.994142	0.991534	0.983822
245	0.993492	0.995886	0.991151
246	0.970968	0.986208	0.97384
247	0.970294	0.995071	0.996816
248	0.991159	0.993515	0.995378
249	0.996482	0.995308	0.937703
250	0.996268	0.995328	0.99814
251	0.994529	0.939617	0.932871
252	0.994535	0.98598	0.968466
253	0.995123	0.995558	0.993198
254	0.988655	0.996459	0.996225
255	0.996538	0.994157	0.985833
256	0.996356	0.990055	0.9888
257	0.958935	0.995272	0.99094
258	0.992178	0.991305	0.954141
259	0.975878	0.990834	0.966042
260	0.989136	0.983113	0.957679
261	0.974447	0.9974	0.994733
262	0.994954	0.992951	0.980669
263	0.977841	0.993508	0.994176
264	0.99667	0.963197	0.995389
265	0.993547	0.993231	0.996301
266	0.995714	0.992612	0.993194
267	0.954323	0.98021	0.961858
268	0.942704	0.959202	0.950566
269	0.987504	0.990295	0.995563
270	0.987583	0.996521	0.997085
271	0.9832	0.998146	0.995977
272	0.983337	0.993914	0.996124
273	0.996419	0.972683	0.99337
274	0.995727	0.993595	0.984229
275	0.993661	0.996273	0.988901
276	0.996472	0.995049	0.987638
277	0.975869	0.970162	0.97591
278	0.975772	0.990431	0.99405
279	0.991486	0.986134	0.986265
280	0.981334	0.996234	0.994849
281	0.995982	0.928094	0.990721
282	0.994137	0.968869	0.996767
283	0.99572	0.995496	0.979042
284	0.994218	0.995433	0.994757
285	0.993887	0.993251	0.99089
286	0.976106	0.995232	0.972508
287	0.996726	0.995822	0.9942
288	0.997019	0.996057	0.974282
289	0.99776	0.995952	0.965393
290	0.988534	0.99371	0.995507
291	0.9891	0.948051	0.980515
292	0.991704	0.991834	0.99474
293	0.994438	0.995007	0.994381
294	0.941124	0.994008	0.997796
295	0.996846	0.995236	0.991106
296	0.98971	0.994951	0.989318
297	0.987444	0.981587	0.993981
298	0.993249	0.995995	0.995651
299	0.993174	0.995625	0.962932
300	0.993841	0.994865	0.996235
301	0.993694	0.984929	0.964688
302	0.995368	0.991861	0.99579
303	0.995858	0.985221	0.994447
304	0.996892	0.992357	0.992576
305	0.994487	0.98346	0.991188
306	0.989199	0.994281	0.996423
307	0.989117	0.991329	0.994154
308	0.995353	0.99164	0.979819
309	0.989422	0.995371	0.992185
310	0.995853	0.98543	0.995291
311	0.996183	0.994638	0.943155
312	0.995695	0.992224	0.980045
313	0.995757	0.938664	0.995922
314	0.996642	0.991635	0.991887
315	0.93859	0.980257	0.995049
316	0.942888	0.99441	0.986468
317	0.983932	0.983757	0.976718
318	0.996801	0.99652	0.996483
319	0.996191	0.995982	0.993105
320	0.982963	0.994541	0.995965
321	0.995582	0.995835	0.965989
322	0.995663	0.992026	0.996725
323	0.996251	0.996722	0.993484
324	0.996469	0.990678	0.953876
325	0.943753	0.987719	0.985329
326	0.996601	0.994798	0.993174
327	0.99355	0.993075	0.995752
328	0.996162	0.996557	0.99641
329	0.994953	0.993719	0.98298
330	0.995023	0.987702	0.991508
331	0.995541	0.995076	0.95439
332	0.995579	0.973046	0.940929
333	0.986238	0.990381	0.995185
334	0.995262	0.967994	0.993738
335	0.99676	0.988619	0.980935
336	0.996269	0.961908	0.984479
337	0.974117	0.9953	0.995372
338	0.932132	0.996099	0.995651
339	0.996304	0.973568	0.993598
340	0.994024	0.983731	0.996588
341	0.996221	0.986322	0.997045
342	0.994699	0.992825	0.99577
343	0.986122	0.968858	0.954385
344	0.923235	0.974603	0.993864
345	0.993624	0.990022	0.996405
346	0.997052	0.995967	0.986256
347	0.986527	0.982994	0.986806
348	0.977577	0.995927	0.994871
349	0.970557	0.958971	0.994027
350	0.996305	0.990802	0.96149
351	0.994199	0.981348	0.969813
352	0.996675	0.996648	0.975753
353	0.994209	0.996807	0.990429
354	0.975453	0.963457	0.99376
355	0.990452	0.995513	0.926906
356	0.996739	0.995385	0.993448
357	0.993502	0.973167	0.995576
358	0.991161	0.986624	0.966401
359	0.991021	0.955042	0.992066
360	0.995341	0.997018	0.964125
361	0.997124	0.992024	0.975613
362	0.984506	0.996461	0.973818
363	0.99598	0.996383	0.976735
364	0.994098	0.960985	0.992935
365	0.954843	0.971433	0.996387
366	0.992136	0.994673	0.956292
367	0.996923	0.995314	0.995121
368	0.979792	0.996097	0.972253
369	0.996066	0.995859	0.997115
370	0.994404	0.993848	0.992941
371	0.988653	0.995581	0.946113
372	0.996689	0.992569	0.993903
373	0.992684	0.965642	0.924248
374	0.997524	0.995007	0.985001
375	0.994337	0.997183	0.993322
376	0.950114	0.994081	0.995552
377	0.995207	0.993342	0.992501
378	0.995469	0.987979	0.995751
379	0.996944	0.996	0.98581
380	0.96709	0.939791	0.996725
381	0.97842	0.996011	0.967925
382	0.980727	0.963151	0.993036
383	0.996522	0.99011	0.993643
384	0.996548	0.941653	0.995414
385	0.950868	0.996501	0.994947
386	0.994954	0.9686	0.983561
387	0.989333	0.996291	0.98749
388	0.997676	0.987014	0.993244
389	0.993147	0.992458	0.993691
390	0.992798	0.995948	0.983298
391	0.992818	0.988968	0.983057
392	0.957131	0.993887	0.993353
393	0.991328	0.990489	0.995727
394	0.995472	0.992169	0.987006
395	0.967946	0.994244	0.995693
396	0.995349	0.983808	0.98807
397	0.976892	0.993683	0.994378
398	0.995311	0.997156	0.99719
399	0.997468	0.996503	0.965885
400	0.997402	0.991873	0.984527
401	0.994422	0.970613	0.996485
402	0.925543	0.995704	0.994594
403	0.97207	0.988224	0.994378
404	0.993666	0.991095	0.980164
405	0.996473	0.990657	0.985568
406	0.940633	0.982558	0.99627
407	0.996268	0.995018	0.987518
408	0.996328	0.986987	0.989758
409	0.920354	0.995784	0.995919
410	0.995857	0.993757	0.99431
411	0.995649	0.973008	0.992048
412	0.995333	0.94491	0.995967
413	0.993122	0.996601	0.994104
414	0.991894	0.996735	0.996952
415	0.98978	0.972517	0.995814
416	0.99796	0.995334	0.983773
417	0.984928	0.996144	0.994682
418	0.995838	0.986204	0.975183
419	0.996066	0.994663	0.995042
420	0.987227	0.985288	0.996885
421	0.986329	0.988572	0.987908
422	0.997553	0.993134	0.992417
423	0.995494	0.996602	0.928657
424	0.995019	0.994178	0.972453
425	0.991958	0.995678	0.974832
426	0.996473	0.996648	0.996856
427	0.997311	0.957773	0.993237
428	0.981091	0.994418	0.95319
429	0.993276	0.99573	0.99134
430	0.988166	0.995689	0.994483
431	0.955907	0.99516	0.982393
432	0.995596	0.99312	0.991677
433	0.99583	0.995867	0.985119
434	0.931731	0.993481	0.994668
435	0.99553	0.995585	0.985598
436	0.995304	0.997313	0.979082
437	0.994071	0.990952	0.97794
438	0.993331	0.984039	0.98751
439	0.996141	0.993588	0.995588
440	0.958649	0.995086	0.948313
441	0.980268	0.957628	0.933047
442	0.969702	0.995421	0.996542
443	0.984858	0.959481	0.996713
444	0.981327	0.993906	0.974845
445	0.991198	0.991748	0.99505
446	0.96844	0.996642	0.935486
447	0.957023	0.994532	0.995814
448	0.989231	0.99516	0.997337
449	0.969823	0.989825	0.994732
450	0.967829	0.982725	0.9897
451	0.997417	0.995794	0.965027
452	0.995169	0.95555	0.995141
453	0.939407	0.976015	0.9804
454	0.994268	0.976479	0.94782
455	0.92599	0.987757	0.989623
456	0.994407	0.994024	0.99565
457	0.932892	0.99639	0.982954
458	0.959075	0.993988	0.951999
459	0.990756	0.991108	0.994047
460	0.99108	0.984944	0.995995
461	0.997178	0.993434	0.995622
462	0.9854	0.995453	0.996075
463	0.980226	0.994005	0.951952
464	0.995069	0.995742	0.994091
465	0.961776	0.994365	0.995278
466	0.992076	0.994244	0.953358
467	0.97151	0.990075	0.99617
468	0.995268	0.995323	0.996252
469	0.991995	0.992264	0.995155
470	0.994545	0.934427	0.997258
471	0.994043	0.994932	0.995811
472	0.995711	0.987191	0.989713
473	0.997436	0.943639	0.955899
474	0.996818	0.92041	0.960752
475	0.992242	0.996996	0.966118
476	0.983727	0.994188	0.971124
477	0.98177	0.989975	0.994586
478	0.985808	0.950792	0.937759
479	0.973972	0.995535	0.996847
480	0.997505	0.918326	0.992391
481	0.979371	0.995553	0.985722
482	0.994247	0.99517	0.992394
483	0.995506	0.995198	0.994251
484	0.975475	0.94281	0.994457
485	0.978588	0.98808	0.913775
486	0.987512	0.996971	0.994525
487	0.995924	0.944704	0.980451
488	0.966906	0.99352	0.988202
489	0.979168	0.972134	0.989577
490	0.989049	0.99312	0.994045
491	0.994767	0.99327	0.99595
492	0.989542	0.995344	0.995989
493	0.989388	0.935821	0.990964
494	0.994254	0.995589	0.938049
495	0.979482	0.995849	0.985577
496	0.946771	0.994902	0.993236
497	0.993627	0.991599	0.945704
498	0.99662	0.995085	0.99429
499	0.943257	0.959553	0.990639
500	0.9931	0.934434	0.995272
501	0.997225	0.995671	0.982054
502	0.998094	0.984208	0.988298
503	0.995684	0.992925	0.990004
504	0.996532	0.994194	0.988653
505	0.997117	0.994912	0.988162
506	0.995325	0.994782	0.995954
507	0.997372	0.995969	0.996635
508	0.996301	0.995893	0.995803
509	0.930219	0.994799	0.98555
510	0.993399	0.99576	0.985382
511	0.995591	0.930139	0.944113
512	0.98788	0.979767	0.993398
513	0.996099	0.99499	0.992697
514	0.929294	0.996361	0.990336
515	0.998071	0.988241	0.996902
516	0.994583	0.995428	0.995191
517	0.995971	0.985039	0.994517
518	0.986462	0.995601	0.954426
519	0.996859	0.997175	0.989416
520	0.986068	0.98396	0.938038
521	0.986054	0.995472	0.995466
522	0.981924	0.997593	0.995653
523	0.980332	0.994939	0.995035
524	0.994544	0.9951	0.995901
525	0.991348	0.993683	0.979551
526	0.987623	0.991602	0.988316
527	0.994739	0.995144	0.995571
528	0.995713	0.995453	0.975051
529	0.98328	0.964512	0.992237
530	0.990271	0.984977	0.996513
531	0.995459	0.989926	0.993959
532	0.978176	0.989203	0.984021
533	0.987963	0.996222	0.945752
534	0.981915	0.988022	0.990652
535	0.944426	0.986277	0.993319
536	0.995549	0.974322	0.980585
537	0.997341	0.98795	0.994436
538	0.994508	0.994722	0.984675
539	0.996377	0.996214	0.997371
540	0.996721	0.994746	0.990647
541	0.995854	0.945297	0.993901
542	0.995701	0.995312	0.99265
543	0.994723	0.956675	0.983781
544	0.983884	0.995639	0.99488
545	0.993433	0.950238	0.962326
546	0.937758	0.996491	0.989244
547	0.99679	0.99179	0.98351
548	0.987877	0.959167	0.925214
549	0.993374	0.996122	0.971936
550	0.996171	0.99257	0.99334
551	0.948198	0.994739	0.995845
552	0.990016	0.979525	0.996167
553	0.993079	0.97002	0.982407
554	0.996764	0.995894	0.958687
555	0.98675	0.994869	0.994887
556	0.932146	0.996279	0.95556
557	0.995361	0.994926	0.984639
558	0.993374	0.995193	0.995856
559	0.994159	0.994886	0.997778
560	0.996637	0.994144	0.991176
561	0.984874	0.994936	0.996474
562	0.993687	0.996128	0.972468
563	0.995025	0.983952	0.995328
564	0.993284	0.995283	0.984138
565	0.99603	0.990364	0.969449
566	0.995032	0.997454	0.99591
567	0.978504	0.996025	0.985799
568	0.953843	0.992881	0.993672
569	0.995817	0.995569	0.995296
570	0.989901	0.993125	0.98926
571	0.995262	0.994453	0.994156
572	0.981251	0.986845	0.989711
573	0.996158	0.976081	0.99664
574	0.994952	0.987711	0.977307
575	0.997136	0.946256	0.994021
576	0.991606	0.993713	0.994238
577	0.992725	0.996724	0.989954
578	0.976451	0.970174	0.925568
579	0.976122	0.992586	0.976663
580	0.97732	0.986996	0.994141
581	0.99746	0.994429	0.984128
582	0.996227	0.996092	0.986493
583	0.984873	0.996817	0.994205
584	0.994499	0.995531	0.997296
585	0.985603	0.953219	0.991104
586	0.996128	0.993569	0.997282
587	0.996604	0.994395	0.988271
588	0.996589	0.995863	0.98855
589	0.99478	0.997613	0.960106
590	0.993828	0.996946	0.948363
591	0.990694	0.925529	0.973831
592	0.996572	0.993864	0.987152
593	0.99607	0.995758	0.994293
594	0.995051	0.995786	0.99537
595	0.986187	0.983662	0.959859
596	0.998231	0.994272	0.986849
597	0.990185	0.996339	0.969304
598	0.969627	0.994231	0.991983
599	0.91317	0.986736	0.996345
600	0.995639	0.952423	0.943267
601	0.990904	0.995659	0.979096
602	0.991581	0.995194	0.993415
603	0.941978	0.99181	0.993839
604	0.957569	0.946032	0.966105
605	0.995265	0.99485	0.996032
606	0.988945	0.996865	0.986177
607	0.995848	0.990342	0.984991
608	0.990958	0.933638	0.995778
609	0.993446	0.988181	0.992624
610	0.994476	0.964001	0.996254
611	0.988414	0.990459	0.99324
612	0.996141	0.987132	0.932588
613	0.983445	0.996225	0.95901
614	0.996237	0.932708	0.97044
615	0.95018	0.989399	0.979025
616	0.991218	0.991908	0.995229
617	0.993201	0.996854	0.992699
618	0.987237	0.986841	0.982661
619	0.99248	0.981886	0.995985
620	0.993506	0.966578	0.992338
621	0.995886	0.995895	0.989561
622	0.998182	0.994102	0.976294
623	0.995976	0.992847	0.997136
624	0.997534	0.996932	0.989832
625	0.90941	0.995715	0.993499
626	0.988539	0.984153	0.995126
627	0.969373	0.996328	0.953076
628	0.995835	0.995262	0.971623
629	0.93936	0.993562	0.996228
630	0.996209	0.994563	0.995367
631	0.959935	0.992973	0.994312
632	0.994661	0.996128	0.995873
633	0.996364	0.9949	0.977837
634	0.990963	0.995683	0.995809
635	0.997585	0.996272	0.990167
636	0.994258	0.995147	0.990027
637	0.994295	0.979009	0.973315
638	0.995842	0.993986	0.994849
639	0.992532	0.996085	0.984168
640	0.993802	0.986316	0.981387
641	0.984992	0.984811	0.969977
642	0.993577	0.994686	0.993062
643	0.993131	0.994232	0.99271
644	0.98239	0.967945	0.97962
645	0.995035	0.97848	0.99541
646	0.995113	0.994518	0.993061
647	0.995233	0.996223	0.98811
648	0.963064	0.996537	0.995336
649	0.972689	0.970509	0.995125
650	0.998438	0.973289	0.99286
651	0.996911	0.99064	0.996009
652	0.926164	0.983625	0.990774
653	0.995773	0.993637	0.996578
654	0.99392	0.988571	0.996364
655	0.994688	0.996282	0.992259
656	0.918407	0.992975	0.990264
657	0.995171	0.995829	0.988861
658	0.996224	0.990168	0.992335
659	0.995915	0.994406	0.976499
660	0.918252	0.996695	0.996274
661	0.996161	0.989678	0.995101
662	0.916328	0.997098	0.95684
663	0.985446	0.996587	0.995479
664	0.996516	0.923963	0.977186
665	0.995182	0.995876	0.997094
666	0.997116	0.995558	0.994192
667	0.99675	0.906451	0.985735
668	0.995145	0.997201	0.997235
669	0.996593	0.98269	0.967403
670	0.996571	0.995844	0.995925
671	0.992189	0.996331	0.992421
672	0.973006	0.990515	0.992552
673	0.97631	0.99582	0.981982
674	0.971723	0.995622	0.978475
675	0.992836	0.990988	0.994482
676	0.927639	0.996509	0.993184
677	0.993338	0.967336	0.996489
678	0.995179	0.993075	0.995861
679	0.995999	0.951743	0.994146
680	0.99453	0.99583	0.994857
681	0.987312	0.952358	0.984999
682	0.988719	0.994403	0.959088
683	0.995216	0.994978	0.958846
684	0.98456	0.989552	0.970624
685	0.991294	0.997139	0.996643
686	0.994201	0.991195	0.995167
687	0.993572	0.99338	0.992474
688	0.992643	0.996307	0.996712
689	0.995393	0.996257	0.994973
690	0.994447	0.993312	0.994992
691	0.995821	0.996258	0.984705
692	0.996896	0.956692	0.942669
693	0.958707	0.970212	0.98379
694	0.972749	0.98392	0.958485
695	0.986304	0.995225	0.952565
696	0.996599	0.994003	0.948277
697	0.987523	0.995167	0.99597
698	0.942128	0.964424	0.99495
699	0.99737	0.996113	0.989875
700	0.9699	0.993267	0.979672
701	0.994834	0.994676	0.994517
702	0.990876	0.974704	0.995736
703	0.9587	0.996805	0.995954
704	0.97585	0.988959	0.995337
705	0.99467	0.981767	0.957792
706	0.993745	0.991647	0.991344
707	0.989397	0.994938	0.982041
708	0.995338	0.974995	0.992819
709	0.995424	0.976411	0.994093
710	0.974767	0.991804	0.95879
711	0.988695	0.937697	0.996547
712	0.990841	0.991134	0.994355
713	0.995286	0.962971	0.995195
714	0.989533	0.924666	0.995735
715	0.995425	0.994877	0.964671
716	0.995519	0.996705	0.99251
717	0.973124	0.966633	0.993166
718	0.996425	0.996014	0.977636
719	0.993618	0.979559	0.971886
720	0.996923	0.995878	0.983336
721	0.994272	0.993758	0.98837
722	0.99519	0.987235	0.99099
723	0.992924	0.997159	0.983074
724	0.996757	0.989496	0.994627
725	0.990903	0.990394	0.994328
726	0.993252	0.993475	0.990193
727	0.994502	0.996657	0.994264
728	0.971192	0.969832	0.992635
729	0.993166	0.951681	0.994593
730	0.929344	0.986214	0.98602
731	0.99706	0.994929	0.995946
732	0.99657	0.973128	0.987284
733	0.997196	0.994795	0.996482
734	0.978338	0.994389	0.996327
735	0.994875	0.992764	0.94621
736	0.93773	0.996279	0.987464
737	0.979136	0.963846	0.989434
738	0.997008	0.977062	0.990626
739	0.994121	0.99502	0.991554
740	0.994791	0.996254	0.9957
741	0.984715	0.996593	0.994853
742	0.993741	0.9903	0.995344
743	0.995478	0.966488	0.971533
744	0.983843	0.993371	0.961897
745	0.996399	0.947794	0.970701
746	0.978668	0.982088	0.993917
747	0.988755	0.913995	0.995869
748	0.981605	0.993456	0.991512
749	0.997521	0.9954	0.991765
750	0.995545	0.975853	0.994829
751	0.980724	0.99591	0.994512
752	0.97967	0.995002	0.969896
753	0.967832	0.98486	0.996633
754	0.995401	0.995776	0.995522
755	0.987588	0.99403	0.971545
756	0.99149	0.996141	0.992612
757	0.94852	0.978856	0.988612
758	0.994607	0.996622	0.996927
759	0.992555	0.990193	0.99234
760	0.950773	0.996707	0.995143
761	0.991404	0.991838	0.986493
762	0.993432	0.991521	0.995447
763	0.995845	0.978241	0.996314
764	0.995711	0.995454	0.99352
765	0.979549	0.950584	0.993901
766	0.994762	0.99008	0.985384
767	0.993241	0.996169	0.991586
768	0.989949	0.996842	0.993175
769	0.985402	0.980113	0.992776
770	0.972948	0.977531	0.952038
771	0.995035	0.996607	0.994312
772	0.961221	0.996338	0.995353
773	0.941007	0.981155	0.995355
774	0.994245	0.994899	0.9971
775	0.993991	0.993778	0.994559
776	0.99609	0.994383	0.949839
777	0.994229	0.960279	0.996746
778	0.996191	0.996306	0.996151
779	0.994894	0.996294	0.972061
780	0.992935	0.994905	0.995822
781	0.932956	0.983825	0.99398
782	0.995859	0.995172	0.996521
783	0.980847	0.996366	0.995255
784	0.993777	0.994305	0.994956
785	0.948227	0.947774	0.938334
786	0.99454	0.986629	0.945202
787	0.985612	0.993817	0.994856
788	0.996911	0.986273	0.994549
789	0.997401	0.995662	0.988803
790	0.996153	0.993453	0.994323
791	0.993703	0.995659	0.978918
792	0.993644	0.978024	0.986734
793	0.991935	0.947032	0.94164
794	0.996663	0.996069	0.996699
795	0.996984	0.996595	0.995316
796	0.997748	0.988618	0.996956
797	0.996476	0.965379	0.97517
798	0.977406	0.937348	0.990979
799	0.995581	0.934479	0.989353
800	0.995931	0.995118	0.991693
801	0.977003	0.995767	0.994595
802	0.994944	0.996268	0.943076
803	0.976063	0.989231	0.994444
804	0.989795	0.953805	0.950663
805	0.995997	0.971102	0.993106
806	0.99703	0.994004	0.971279
807	0.995077	0.993215	0.962809
808	0.995166	0.961161	0.996608
809	0.947626	0.996152	0.993448
810	0.99352	0.994644	0.953469
811	0.996426	0.937153	0.991287
812	0.991299	0.995249	0.994511
813	0.99168	0.986994	0.995625
814	0.942876	0.944409	0.994452
815	0.9443	0.921582	0.985964
816	0.993221	0.996657	0.968044
817	0.974548	0.954183	0.995906
818	0.99752	0.995357	0.954956
819	0.994734	0.975119	0.99423
820	0.996609	0.99554	0.993458
821	0.995948	0.968463	0.984967
822	0.995031	0.994928	0.995177
823	0.980548	0.995905	0.948277
824	0.99673	0.990934	0.980098
825	0.991043	0.985829	0.995744
826	0.978518	0.980301	0.988855
827	0.98042	0.996294	0.99639
828	0.993995	0.989544	0.992963
829	0.994269	0.995272	0.959237
830	0.99671	0.994512	0.992588
831	0.995943	0.995126	0.990242
832	0.99593	0.996785	0.991817
833	0.992916	0.954026	0.986367
834	0.994256	0.992011	0.995807
835	0.937705	0.993911	0.987363
836	0.985279	0.995983	0.980987
837	0.981558	0.996666	0.993175
838	0.984241	0.989896	0.988144
839	0.964556	0.98536	0.957373
840	0.92777	0.992863	0.953163
841	0.99573	0.996023	0.991998
842	0.99588	0.988982	0.992765
843	0.996326	0.995725	0.990299
844	0.990593	0.960362	0.996116
845	0.996578	0.995171	0.982804
846	0.954181	0.994054	0.996724
847	0.99001	0.991696	0.988084
848	0.985641	0.988933	0.990005
849	0.994107	0.995629	0.993643
850	0.99692	0.995651	0.996661
851	0.980482	0.960212	0.948924
852	0.994487	0.928939	0.996185
853	0.991396	0.995842	0.995995
854	0.997271	0.989712	0.991344
855	0.990519	0.994027	0.945516
856	0.995858	0.992413	0.995697
857	0.97061	0.980925	0.992578
858	0.986126	0.919731	0.985746
859	0.934395	0.994554	0.969873
860	0.957965	0.995795	0.994865
861	0.993284	0.996295	0.990995
862	0.954482	0.987218	0.995467
863	0.997918	0.991816	0.993487
864	0.996754	0.992906	0.994626
865	0.992083	0.957036	0.988127
866	0.994373	0.994069	0.971176
867	0.993375	0.987317	0.992369
868	0.994734	0.992414	0.974833
869	0.995183	0.993848	0.990319
870	0.995556	0.986145	0.943946
871	0.996522	0.995024	0.995076
872	0.984732	0.988871	0.989099
873	0.995244	0.997058	0.984753
874	0.939584	0.991808	0.994852
875	0.99548	0.957065	0.996093
876	0.996216	0.988255	0.992856
877	0.99478	0.994223	0.996915
878	0.997267	0.990665	0.990472
879	0.930649	0.993744	0.99316
880	0.994068	0.996149	0.99604
881	0.993622	0.976145	0.955701
882	0.981194	0.982027	0.987267
883	0.953084	0.976544	0.994176
884	0.996331	0.98914	0.994089
885	0.982596	0.957946	0.987954
886	0.971589	0.99675	0.938665
887	0.996463	0.994739	0.992269
888	0.981276	0.996743	0.988097
889	0.99576	0.991708	0.986893
890	0.989209	0.993754	0.98314
891	0.995773	0.977282	0.995082
892	0.991885	0.994344	0.994024
893	0.966602	0.991359	0.982075
894	0.952196	0.99029	0.95756
895	0.996303	0.995371	0.991922
896	0.956162	0.994698	0.995545
897	0.988427	0.984443	0.991561
898	0.99618	0.994647	0.990164
899	0.982388	0.985299	0.996612
900	0.995559	0.992565	0.993696
901	0.995919	0.989605	0.968782
902	0.994609	0.946729	0.995512
903	0.996854	0.996043	0.971373
904	0.996028	0.995523	0.980465
905	0.994744	0.986469	0.995436
906	0.976053	0.959843	0.93911
907	0.996274	0.990607	0.994755
908	0.996388	0.996494	0.956385
909	0.968715	0.994313	0.997244
910	0.99699	0.996374	0.984321
911	0.995945	0.926486	0.969449
912	0.995025	0.993878	0.986494
913	0.96071	0.992783	0.993277
914	0.995357	0.932578	0.980687
915	0.993461	0.991374	0.994457
916	0.993227	0.996238	0.989353
917	0.995641	0.995248	0.980342
918	0.994161	0.996483	0.997319
919	0.996972	0.996254	0.984823
920	0.996064	0.996368	0.994119
921	0.99346	0.994865	0.99746
922	0.995262	0.990082	0.982138
923	0.995564	0.996994	0.990386
924	0.980974	0.992313	0.947989
925	0.981291	0.996817	0.991882
926	0.994671	0.996329	0.971989
927	0.996758	0.995671	0.994431
928	0.995363	0.988735	0.995347
929	0.996272	0.995644	0.973972
930	0.996651	0.974808	0.983334
931	0.995759	0.958872	0.992805
932	0.973718	0.993537	0.991404
933	0.957941	0.934682	0.995808
934	0.995155	0.995742	0.9957
935	0.931874	0.990439	0.986369
936	0.995027	0.979203	0.990524
937	0.992881	0.997936	0.993378
938	0.997485	0.991154	0.969101
939	0.993276	0.993554	0.990819
940	0.995463	0.991834	0.993696
941	0.993142	0.995306	0.995757
942	0.993723	0.988204	0.996413
943	0.995802	0.996611	0.978863
944	0.995981	0.987907	0.992469
945	0.996036	0.972183	0.98853
946	0.978025	0.993478	0.995909
947	0.994792	0.99629	0.981235
948	0.99671	0.993589	0.987194
949	0.996224	0.989941	0.989247
950	0.990325	0.978679	0.980213
951	0.996515	0.992852	0.981227
952	0.992968	0.98349	0.992105
953	0.989973	0.995435	0.973576
954	0.994418	0.995398	0.99152
955	0.9902	0.97844	0.974346
956	0.960978	0.983342	0.992224
957	0.995472	0.989907	0.979443
958	0.99103	0.996666	0.949409
959	0.984759	0.991885	0.996694
960	0.971478	0.983257	0.952869
961	0.986201	0.993709	0.986688
962	0.995649	0.995231	0.968039
963	0.948893	0.965	0.994622
964	0.995191	0.990057	0.995562
965	0.995846	0.987912	0.974341
966	0.996969	0.967971	0.996808
967	0.99681	0.994131	0.9472
968	0.99338	0.994517	0.99015
969	0.93132	0.995531	0.97847
970	0.996102	0.940822	0.998075
971	0.995153	0.996706	0.969903
972	0.996344	0.992265	0.995134
973	0.974665	0.977189	0.995911
974	0.994522	0.988871	0.996465
975	0.989328	0.995487	0.995107
976	0.978912	0.983595	0.978537
977	0.987559	0.963892	0.993538
978	0.993013	0.971855	0.994155
979	0.955158	0.996586	0.984506
980	0.993573	0.9918	0.994809
981	0.995758	0.989377	0.995259
982	0.995583	0.994664	0.995547
983	0.992257	0.99708	0.987378
984	0.932909	0.99511	0.994815
985	0.993229	0.956037	0.995608
986	0.997222	0.996633	0.997192
987	0.955812	0.996922	0.987891
988	0.993466	0.99362	0.94217
989	0.983174	0.972317	0.996908
990	0.996228	0.996017	0.959225
991	0.99741	0.992779	0.996285
992	0.988528	0.997151	0.968701
993	0.988263	0.994526	0.993702
994	0.991374	0.994096	0.991979
995	0.93333	0.992791	0.992952
996	0.993015	0.946391	0.992219
997	0.98825	0.993472	0.991213
998	0.994611	0.996791	0.996211
999	0.996138	0.952821	0.993359
1000	0.978308	0.993701	0.996391
Mean	0.98598	0.985908	0.985155
